# Supplementary material for: Establishment and characterization of an induced pluripotent stem cell line from a Japanese cystic fibrosis patient with homozygous 1540del10 CFTR mutation
Source: Genes Dis. 2024 Dec 25;12(5):101506. doi: 10.1016/j.gendis.2024.101506 (PMC12142528; doi:10.1016/j.gendis.2024.101506)
Supplement: Multimedia component 3 [file mmc3.xlsx]

## Sheet: Sheet1
	Supplementary Table 2
	The antibodies used in this study
	Antigen Name	Host	Clonality	Manufacturer	I.D.	Dilution for IHC	Dilution for WB
	human Nanog	Rabbit	polyclonal	ReproCELL Inc.	RCAB0003P	1:100
	human Oct-3/4	Mouse	monoclonal	BD Bioscience	611202	1:100
	TRA1-81	Mouse	monoclonal	Millipore	MAB4381	1:100
	TRA1-60	Mouse	monoclonal	Millipore	MAB4360	1:100
	SSEA4	Mouse	monoclonal	Millipore	MAB4304	1:100
	ANO1	Mouse	monoclonal	Santacruz	SC-377115	1:100
	Nkx2.1	Mouse	monoclonal	Santacruz	SC-53136	1:100
	E-cadherin	Mouse	monoclonal	BD Bioscience	610181	1:100
	CFTR (Epitope: aa 103-117, GRIIASYDPDNKEER)	Rabbit	polyclonal	Invitrogen	PA1-935	1:100	1:1000
	CFTR (Epitope: aa 696-705)	Mouse	monoclonal	CF foundation	450		1:1000
	CFTR (Epitope: aa 1204-1211)	Mouse	monoclonal	CF foundation	596		1:1000
	beta-Actin	Goat	polyclonal	Santacruz	SC-1615		1:2000
	Product name	Host	Clonality	Manufacturer	I.D.	Dilution	Dilution
	mouse IgG(H+L) AlexaFluor 488	Donkey	polyclonal	Thermo Scientific	A21202	1:200
	rabbit IgG(H+L) AlexaFluor 546	Donkey	polyclonal	Thermo Scientific	A21206	1:200
	rabbit IgG(H+L) HRP	Goat	polyclonal	Cell Signaling	7074		1:1000
	mouse IgG(H+L) HRP	Goat	polyclonal	Santacruz	SC-2005		1:2000
	goat IgG(H+L) HRP	Donkey	polyclonal	Santacruz	SC-2020		1:2000
